# Supplementary material for: An Overview of Tick-Borne Encephalitis Epidemiology in Endemic Regions of Continental Croatia, 2017–2023
Source: Microorganisms. 2024 Feb 13;12(2):386. doi: 10.3390/microorganisms12020386 (PMC10891638; doi:10.3390/microorganisms12020386)
Supplement: Supplementary file 1 [file microorganisms-12-00386-s001.zip]

Archive with 1 entries (1 files):
- microorganisms-2753505-supplementary.pdf
